# Supplementary material for: Scuttling in the highlands: Discovery of a new genus and species of freshwater crabs (Decapoda, Gecarcinucidae) from the Eastern Ghats, India
Source: Zookeys. 2025 Oct 28;1257:71–90. doi: 10.3897/zookeys.1257.156494 (PMC12587172; doi:10.3897/zookeys.1257.156494)
Supplement: XML Treatment for Patithelphusa [file zookeys.1257.156494-treatment1.xml]

<!DOCTYPE tp:taxon-treatment
  PUBLIC "-//TaxonX//DTD Taxonomic Treatment Publishing DTD v0 20100105//EN" "tax-treatment-NSO.dtd">
<tp:taxon-treatment xmlns:tp="http://www.plazi.org/taxpub"><tp:treatment-meta><kwd-group><label>Taxon classification</label><kwd>
                <named-content content-type="kingdom">Animalia</named-content>
              </kwd><kwd>
                <named-content content-type="order">Decapoda</named-content>
              </kwd><kwd>
                <named-content content-type="family">Gecarcinucidae</named-content>
              </kwd></kwd-group><mixed-citation publication-type="journal"><person-group><name><surname>Mitra</surname><given-names>Santanu</given-names></name><name><surname>Rath</surname><given-names>Shibananda</given-names></name><name><surname>Jung</surname><given-names>Won-Kyo</given-names></name><name><surname>Kim</surname><given-names>Hyun-Woo</given-names></name><name><surname>Kundu</surname><given-names>Shantanu</given-names></name></person-group><article-title>Scuttling in the highlands: Discovery of a new genus and species of freshwater crabs (<tp:taxon-name><tp:taxon-name-part taxon-name-part-type="order">Decapoda</tp:taxon-name-part></tp:taxon-name>, <tp:taxon-name><tp:taxon-name-part taxon-name-part-type="family">Gecarcinucidae</tp:taxon-name-part></tp:taxon-name>) from the Eastern Ghats, India</article-title><source>Zookeys</source><day>28</day><month>10</month><year>2025</year><volume>1257</volume><fpage>71</fpage><lpage>90</lpage><pub-id pub-id-type="doi">10.3897/zookeys.1257.156494</pub-id></mixed-citation></tp:treatment-meta><tp:nomenclature><tp:taxon-name><object-id xmlns:xlink="http://www.w3.org/1999/xlink" content-type="arpha" xlink:type="simple">D3A7991C-F3A1-5C88-81E6-977897B62DF1</object-id>
              <tp:taxon-name-part taxon-name-part-type="genus" reg="Patithelphusa">Patithelphusa</tp:taxon-name-part>
              <object-id xmlns:xlink="http://www.w3.org/1999/xlink" content-type="zoobank" xlink:type="simple">https://zoobank.org/F7C2F210-A26D-4C76-8ED9-9E4CCB3AE1C6</object-id>
            </tp:taxon-name><tp:taxon-status xmlns:xlink="http://www.w3.org/1999/xlink" xlink:type="simple">gen. nov.</tp:taxon-status></tp:nomenclature><tp:treatment-sec sec-type="type species" id="SECID0EKFAE"><title>Type species.</title><p><italic><tp:taxon-name><tp:taxon-name-part taxon-name-part-type="genus" reg="Patithelphusa">Patithelphusa</tp:taxon-name-part> <tp:taxon-name-part taxon-name-part-type="species" reg="yercaudensis">yercaudensis</tp:taxon-name-part></tp:taxon-name></italic> sp. nov., by present designation.</p></tp:treatment-sec><tp:treatment-sec sec-type="diagnosis" id="SECID0E2FAE"><title>Diagnosis.</title><p>Carapace distinctly broader than long, dorsal surface distinctly convex, lateral margins with many short oblique striae (Fig. <xref ref-type="fig" rid="F2">2A</xref>); dorsal surface distinctly convex in frontal view (Fig. <xref ref-type="fig" rid="F2">2B</xref>); external orbital angle widely triangular, blunt, outer margin serrated, 4.5 times of inner margin (Fig. <xref ref-type="fig" rid="F2">2A</xref>); epibranchial tooth short, distinct notch between epibranchial tooth and outer margin of external orbital tooth; cervical groove well demarcated in all course, broad and shallow anteriorly, relatively deep and narrow posteriorly, not reaching to the postorbital cristae; epistomal median lobe with distinct triangular tooth, tip bilobed; third maxilliped exopods with long flagellum (Fig. <xref ref-type="fig" rid="F2">2D</xref>); suture between S2/S3 shallow and broad, not reaching to lateral margins of sternum; suture between S3/S4 shallow and broad, not interrupted by any ridge, reaching to lateral edge of sternum. Sixth pleonal segment of male slightly broader than long (Fig. <xref ref-type="fig" rid="F2">2C, E, F</xref>); <abbrev xmlns:xlink="http://www.w3.org/1999/xlink" xlink:title="male first gonopod" id="ABBRID0EVGAE" xlink:type="simple">G1</abbrev> subterminal segment relatively slender, basally broad; terminal segment cone shaped, elongated, 0.4 times of subterminal segment, inner margin straight, outer margin convex in middle, with some long setae, tip triangular, not sharp. <abbrev xmlns:xlink="http://www.w3.org/1999/xlink" xlink:title="male second gonopod" id="ABBRID0EZGAE" xlink:type="simple">G2</abbrev> c. 1.2 times longer than <abbrev xmlns:xlink="http://www.w3.org/1999/xlink" xlink:title="male first gonopod" id="ABBRID0E4GAE" xlink:type="simple">G1</abbrev>, subterminal segment long, basally broad, terminal segment slightly shorter than half of subterminal segment (Fig. <xref ref-type="fig" rid="F3">3A–C</xref>).</p><fig id="F2" position="float" orientation="portrait"><object-id xmlns:xlink="http://www.w3.org/1999/xlink" content-type="doi" xlink:type="simple">10.3897/zookeys.1257.156494.figure2</object-id><object-id xmlns:xlink="http://www.w3.org/1999/xlink" content-type="arpha" xlink:type="simple">0F1E873A-F069-5CA8-A84E-C2108D3E33B1</object-id><label>Figure 2.</label><caption><p><italic><tp:taxon-name><tp:taxon-name-part taxon-name-part-type="genus" reg="Patithelphusa">Patithelphusa</tp:taxon-name-part> <tp:taxon-name-part taxon-name-part-type="species" reg="yercaudensis">yercaudensis</tp:taxon-name-part></tp:taxon-name></italic> sp. nov. holotype male (cw 29.22 mm, cl 20.83 mm) (<named-content xmlns:xlink="http://www.w3.org/1999/xlink" content-type="dwc:institutional_code" xlink:title="Zoological Survey of India, Crustacea Section" xlink:href="http://grbio.org/institution/zoological-survey-india" xlink:type="simple">ZSIC</named-content>-CR 396): A. Dorsal view of the carapace; B. Frontal view of the cephalothorax; C. Ventral view of the body; D. Left third maxilliped with exopods; E. Pleon; F. Upper part of the sternum and pleon; G. Major cheliped hand.</p></caption><graphic xmlns:xlink="http://www.w3.org/1999/xlink" xlink:href="zookeys-1257-071_article-156494__-g002.jpg" position="float" orientation="portrait" xlink:type="simple" id="oo_1452977.jpg"><uri content-type="original_file" xlink:type="simple">https://binary.pensoft.net/fig/1452977</uri></graphic></fig><fig id="F3" position="float" orientation="portrait"><object-id xmlns:xlink="http://www.w3.org/1999/xlink" content-type="doi" xlink:type="simple">10.3897/zookeys.1257.156494.figure3</object-id><object-id xmlns:xlink="http://www.w3.org/1999/xlink" content-type="arpha" xlink:type="simple">D4CD835B-8BFC-5D50-8ED3-D558432676FA</object-id><label>Figure 3.</label><caption><p><italic><tp:taxon-name><tp:taxon-name-part taxon-name-part-type="genus" reg="Patithelphusa">Patithelphusa</tp:taxon-name-part> <tp:taxon-name-part taxon-name-part-type="species" reg="yercaudensis">yercaudensis</tp:taxon-name-part></tp:taxon-name></italic> sp. nov. holotype male (cw 29.22 mm, cl 20.83 mm) (<named-content xmlns:xlink="http://www.w3.org/1999/xlink" content-type="dwc:institutional_code" xlink:title="Zoological Survey of India, Crustacea Section" xlink:href="http://grbio.org/institution/zoological-survey-india" xlink:type="simple">ZSIC</named-content>-CR 396). A. Ventral view of the left <abbrev xmlns:xlink="http://www.w3.org/1999/xlink" xlink:title="male first gonopod" id="ABBRID0E1IAE" xlink:type="simple">G1</abbrev>; B. Dorsal view of the left <abbrev xmlns:xlink="http://www.w3.org/1999/xlink" xlink:title="male first gonopod" id="ABBRID0E5IAE" xlink:type="simple">G1</abbrev>; C. Left lateral view.</p></caption><graphic xmlns:xlink="http://www.w3.org/1999/xlink" xlink:href="zookeys-1257-071_article-156494__-g003.jpg" position="float" orientation="portrait" xlink:type="simple" id="oo_1452978.jpg"><uri content-type="original_file" xlink:type="simple">https://binary.pensoft.net/fig/1452978</uri></graphic></fig></tp:treatment-sec><tp:treatment-sec sec-type="etymology" id="SECID0EHJAE"><title>Etymology.</title><p>The genus is named after eminent crustacean taxonomist, Dr Sameer Kumar Pati, for his valuable contribution to freshwater crab taxonomy in India. The gender is neuter.</p></tp:treatment-sec><tp:treatment-sec sec-type="remarks" id="SECID0EMJAE"><title>Remarks.</title><p>The new genus <italic><tp:taxon-name><tp:taxon-name-part taxon-name-part-type="genus" reg="Patithelphusa">Patithelphusa</tp:taxon-name-part></tp:taxon-name></italic> shares similarities with only four gecarcinucid genera, <italic><tp:taxon-name><tp:taxon-name-part taxon-name-part-type="genus" reg="Baratha">Baratha</tp:taxon-name-part></tp:taxon-name></italic>, <italic><tp:taxon-name><tp:taxon-name-part taxon-name-part-type="genus" reg="Travancoriana">Travancoriana</tp:taxon-name-part></tp:taxon-name></italic>, <italic><tp:taxon-name><tp:taxon-name-part taxon-name-part-type="genus" reg="Vanni">Vanni</tp:taxon-name-part></tp:taxon-name></italic> and <italic><tp:taxon-name><tp:taxon-name-part taxon-name-part-type="genus" reg="Vela">Vela</tp:taxon-name-part></tp:taxon-name></italic>, by having a combination of characters: exopods of third maxilliped with long flagellum, and the distal segment of <abbrev xmlns:xlink="http://www.w3.org/1999/xlink" xlink:title="male second gonopod" id="ABBRID0EVKAE" xlink:type="simple">G2</abbrev> is relatively long. <italic><tp:taxon-name><tp:taxon-name-part taxon-name-part-type="genus" reg="Patithelphusa">Patithelphusa</tp:taxon-name-part></tp:taxon-name></italic> gen. nov. can nevertheless be separated from <italic><tp:taxon-name><tp:taxon-name-part taxon-name-part-type="genus" reg="Baratha">Baratha</tp:taxon-name-part></tp:taxon-name></italic> by its anterolateral and posterolateral region of carapace dorsal surface with many horizontal and oblique striae (Fig. <xref ref-type="fig" rid="F2">2A</xref>) (vs. anterolateral and posterolateral region of carapace dorsal surface smooth in <italic><tp:taxon-name><tp:taxon-name-part taxon-name-part-type="genus" reg="Baratha">Baratha</tp:taxon-name-part></tp:taxon-name></italic>; figs 19a, 21a, <xref ref-type="bibr" rid="B3">Bahir and Yeo 2007</xref>); external orbital angle widely triangular, blunt (Fig. <xref ref-type="fig" rid="F2">2A</xref>) (vs. external orbital angle sharp, produced; figs 19a, 21a, <xref ref-type="bibr" rid="B3">Bahir and Yeo 2007</xref>); pleonal somite six of male distinctly broader than long (Fig. <xref ref-type="fig" rid="F2">2C, E</xref>) (vs. pleonal somite six of male squarish to slight longer than broad; figs 18b, 19c, 21c, <xref ref-type="bibr" rid="B3">Bahir and Yeo 2007</xref>); antennular fossae rectangular (Fig. <xref ref-type="fig" rid="F2">2B</xref>) (vs. eye shaped, medially broad, gradually narrower in both ends, figs 19b, 21b, <xref ref-type="bibr" rid="B3">Bahir and Yeo 2007</xref>); <abbrev xmlns:xlink="http://www.w3.org/1999/xlink" xlink:title="male first gonopod" id="ABBRID0EOMAE" xlink:type="simple">G1</abbrev> terminal segment relatively longer, tip blunt (Fig. <xref ref-type="fig" rid="F3">3A, B</xref>) (vs. <abbrev xmlns:xlink="http://www.w3.org/1999/xlink" xlink:title="male first gonopod" id="ABBRID0EWMAE" xlink:type="simple">G1</abbrev> terminal segment relatively shorter, cone shaped, tip pointed; figs 18c–g, 20a–e, <xref ref-type="bibr" rid="B3">Bahir and Yeo 2007</xref>).</p><p><italic><tp:taxon-name><tp:taxon-name-part taxon-name-part-type="genus" reg="Patithelphusa">Patithelphusa</tp:taxon-name-part></tp:taxon-name></italic> gen. nov. can be separated from <italic><tp:taxon-name><tp:taxon-name-part taxon-name-part-type="genus" reg="Travancoriana">Travancoriana</tp:taxon-name-part></tp:taxon-name></italic> by several morphological characters: the dorsal surface of carapace distinctly convex in frontal and as well as in dorsal view in <italic><tp:taxon-name><tp:taxon-name-part taxon-name-part-type="genus" reg="Patithelphusa">Patithelphusa</tp:taxon-name-part></tp:taxon-name></italic> gen. nov. (Fig. <xref ref-type="fig" rid="F2">2A, B</xref>) (vs. carapace dorsal surface slightly convex in frontal view in <italic><tp:taxon-name><tp:taxon-name-part taxon-name-part-type="genus" reg="Travancoriana">Travancoriana</tp:taxon-name-part></tp:taxon-name></italic>; taf. 4, figs 38, 39, <xref ref-type="bibr" rid="B9">Bott 1970</xref>; fig. 8a, b, <xref ref-type="bibr" rid="B3">Bahir and Yeo 2007</xref>); somite six of male pleon distinctly broader than long (Fig. <xref ref-type="fig" rid="F2">2C, E</xref>) (vs. somite six of male pleon longer than broad; taf. 4, fig. 40, <xref ref-type="bibr" rid="B9">Bott 1970</xref>; figs 7d, 8c, <xref ref-type="bibr" rid="B3">Bahir and Yeo 2007</xref>); outer margin of external orbital tooth serrated (Fig. <xref ref-type="fig" rid="F2">2A</xref>) (vs. outer margin of external orbital tooth smooth; taf. 4, fig. 39, <xref ref-type="bibr" rid="B9">Bott 1970</xref>; fig. 8a, <xref ref-type="bibr" rid="B3">Bahir and Yeo 2007</xref>); epigastric cristae separated from postorbital cristae by a small gap (Fig. <xref ref-type="fig" rid="F2">2A</xref>) (vs. epigastric cristae confluent with postorbital cristae; taf. 4, fig. 39, <xref ref-type="bibr" rid="B9">Bott 1970</xref>; fig. 8a, <xref ref-type="bibr" rid="B3">Bahir and Yeo 2007</xref>); epibranchial tooth small but discernible, cleft distinct (Fig. <xref ref-type="fig" rid="F2">2A</xref>) (vs. epibranchial tooth indistinct, cleft not visible; taf. 4, fig. 39, <xref ref-type="bibr" rid="B9">Bott 1970</xref>; fig. 8a, <xref ref-type="bibr" rid="B3">Bahir and Yeo 2007</xref>). Outer orbital margin of epibranchial tooth is distinctly straight in <italic><tp:taxon-name><tp:taxon-name-part taxon-name-part-type="genus" reg="Patithelphusa">Patithelphusa</tp:taxon-name-part></tp:taxon-name></italic> (Fig. <xref ref-type="fig" rid="F2">2A</xref>) (vs. outer orbital margin of epibranchial tooth distinctly convex in <italic><tp:taxon-name><tp:taxon-name-part taxon-name-part-type="genus" reg="Travancoriana">Travancoriana</tp:taxon-name-part></tp:taxon-name></italic>; taf. 4, fig. 39, <xref ref-type="bibr" rid="B9">Bott 1970</xref>; fig. 8a, <xref ref-type="bibr" rid="B3">Bahir and Yeo 2007</xref>); <abbrev xmlns:xlink="http://www.w3.org/1999/xlink" xlink:title="male first gonopod" id="ABBRID0ESQAE" xlink:type="simple">G1</abbrev> terminal segment cone shaped, elongated, 0.4 times of subterminal segment, tip triangular, not sharp (Fig. <xref ref-type="fig" rid="F3">3A, B</xref>) (vs. <abbrev xmlns:xlink="http://www.w3.org/1999/xlink" xlink:title="male first gonopod" id="ABBRID0E1QAE" xlink:type="simple">G1</abbrev> terminal segment relatively longer c. 0.3-0.6 times of subterminal segment, tip acute; figs 7 f–h, 16 f-I, <xref ref-type="bibr" rid="B3">Bahir and Yeo 2007</xref>).</p><p>The genus <italic><tp:taxon-name><tp:taxon-name-part taxon-name-part-type="genus" reg="Vanni">Vanni</tp:taxon-name-part></tp:taxon-name></italic> superficially resembles <italic><tp:taxon-name><tp:taxon-name-part taxon-name-part-type="genus" reg="Patithelphusa">Patithelphusa</tp:taxon-name-part></tp:taxon-name></italic> gen. nov., but the latter exhibits several distinguishing characteristics: carapace almost squarish in <italic><tp:taxon-name><tp:taxon-name-part taxon-name-part-type="genus" reg="Vanni">Vanni</tp:taxon-name-part></tp:taxon-name></italic> (fig. 32a, <xref ref-type="bibr" rid="B3">Bahir and Yeo 2007</xref>), while distinctly wider than long in <italic><tp:taxon-name><tp:taxon-name-part taxon-name-part-type="genus" reg="Patithelphusa">Patithelphusa</tp:taxon-name-part></tp:taxon-name></italic> gen. nov. (Fig. <xref ref-type="fig" rid="F2">2A</xref>); carapace flat or slightly convex in frontal view (fig. 32b, <xref ref-type="bibr" rid="B3">Bahir and Yeo 2007</xref>), however the carapace of the new genus is convex in frontal and dorsal view (Fig. <xref ref-type="fig" rid="F2">2A, B</xref>); suture between S2/S3 indistinct or slightly visible in <italic><tp:taxon-name><tp:taxon-name-part taxon-name-part-type="genus" reg="Vanni">Vanni</tp:taxon-name-part></tp:taxon-name></italic> (fig. 32b, <xref ref-type="bibr" rid="B3">Bahir and Yeo 2007</xref>), while S2/S3 is distinctly visible in <italic><tp:taxon-name><tp:taxon-name-part taxon-name-part-type="genus" reg="Patithelphusa">Patithelphusa</tp:taxon-name-part></tp:taxon-name></italic> gen. nov (Fig. <xref ref-type="fig" rid="F2">2C, F</xref>); suture between sternites S3/S4 indistinct (fig. 32b, <xref ref-type="bibr" rid="B3">Bahir and Yeo 2007</xref>) vs. S3/S4 distinct and reaches the lateral margins of the sternum in <italic><tp:taxon-name><tp:taxon-name-part taxon-name-part-type="genus" reg="Patithelphusa">Patithelphusa</tp:taxon-name-part></tp:taxon-name></italic> gen. nov (Fig. <xref ref-type="fig" rid="F2">2C, F</xref>); <abbrev xmlns:xlink="http://www.w3.org/1999/xlink" xlink:title="male first gonopod" id="ABBRID0EVTAE" xlink:type="simple">G1</abbrev> terminal segment cone shaped, elongated, 0.4 times of subterminal segment, inner margin straight, outer margin convex in middle, with some long setae; tip triangular, not sharp (Fig. <xref ref-type="fig" rid="F3">3A, B</xref>) (vs. <abbrev xmlns:xlink="http://www.w3.org/1999/xlink" xlink:title="male first gonopod" id="ABBRID0E4TAE" xlink:type="simple">G1</abbrev> stout, terminal segment relatively short, c. 0.3-0.35 times of subterminal segment, subterminal segment gently tapering towards terminal segment; figs 31c–f, 33a, b, 35c–f, 33d–e, <xref ref-type="bibr" rid="B3">Bahir and Yeo 2007</xref>).</p><p>Genus <italic><tp:taxon-name><tp:taxon-name-part taxon-name-part-type="genus" reg="Vela">Vela</tp:taxon-name-part></tp:taxon-name></italic> is closely related to the new genus, though there are some distinct morphological features that easily separate these two genera. The epigastric cristae is smooth in <italic><tp:taxon-name><tp:taxon-name-part taxon-name-part-type="genus" reg="Vela">Vela</tp:taxon-name-part></tp:taxon-name></italic> (fig. 46a, <xref ref-type="bibr" rid="B3">Bahir and Yeo 2007</xref>), while it is distinctly rugose in <italic><tp:taxon-name><tp:taxon-name-part taxon-name-part-type="genus" reg="Patithelphusa">Patithelphusa</tp:taxon-name-part></tp:taxon-name></italic> gen. nov. (Fig. <xref ref-type="fig" rid="F2">2A</xref>); postorbital cristae and epigastric cristae are confluent (fig. 46a, <xref ref-type="bibr" rid="B3">Bahir and Yeo 2007</xref>), however postorbital cristae and epigastric cristae are not confluent in <italic><tp:taxon-name><tp:taxon-name-part taxon-name-part-type="genus" reg="Patithelphusa">Patithelphusa</tp:taxon-name-part></tp:taxon-name></italic> (Fig. <xref ref-type="fig" rid="F2">2A</xref>); sixth somite of the male pleon distinctly longer than broad (figs 45B, 46c, <xref ref-type="bibr" rid="B3">Bahir and Yeo 2007</xref>), however sixth somite broader than long in <italic><tp:taxon-name><tp:taxon-name-part taxon-name-part-type="genus" reg="Patithelphusa">Patithelphusa</tp:taxon-name-part></tp:taxon-name></italic> (Fig. <xref ref-type="fig" rid="F2">2E</xref>); branchial region relatively swollen (fig. 46a, <xref ref-type="bibr" rid="B3">Bahir and Yeo 2007</xref>), while branchial region gently convex in <italic><tp:taxon-name><tp:taxon-name-part taxon-name-part-type="genus" reg="Patithelphusa">Patithelphusa</tp:taxon-name-part></tp:taxon-name></italic> gen. nov. (Fig. <xref ref-type="fig" rid="F2">2A</xref>); <abbrev xmlns:xlink="http://www.w3.org/1999/xlink" xlink:title="male first gonopod" id="ABBRID0ERWAE" xlink:type="simple">G1</abbrev> terminal segment cone shaped, 0.4 times of subterminal segment, inner margin straight, outer margin convex in middle (Fig. <xref ref-type="fig" rid="F3">3A, B</xref>) (vs. <abbrev xmlns:xlink="http://www.w3.org/1999/xlink" xlink:title="male first gonopod" id="ABBRID0EZWAE" xlink:type="simple">G1</abbrev> terminal segment more slender and long, 0.45-0.5 times of subterminal segment, outer margin not convex; figs 45c–e, 47b–e: <xref ref-type="bibr" rid="B3">Bahir and Yeo 2007</xref>).</p></tp:treatment-sec><ref-list><ref id="B3"><mixed-citation xmlns:xlink="http://www.w3.org/1999/xlink" xlink:type="simple"><person-group><name name-style="western"><surname>Bahir</surname><given-names>MM</given-names></name><name name-style="western"><surname>Yeo</surname><given-names>DCJ</given-names></name></person-group> (<year>2007</year>) <article-title>The gecarcinucid freshwater crabs of southern India (<tp:taxon-name><tp:taxon-name-part taxon-name-part-type="subphylum">Crustacea</tp:taxon-name-part></tp:taxon-name>: <tp:taxon-name><tp:taxon-name-part taxon-name-part-type="order">Decapoda</tp:taxon-name-part></tp:taxon-name>: <tp:taxon-name><tp:taxon-name-part taxon-name-part-type="infraorder">Brachyura</tp:taxon-name-part></tp:taxon-name>). The Raffles Bulletin of Zoology.</article-title><source>Supplement</source><volume>16</volume>: <fpage>309</fpage>–<lpage>354</lpage>.</mixed-citation></ref><ref id="B9"><mixed-citation xmlns:xlink="http://www.w3.org/1999/xlink" xlink:type="simple"><person-group><name name-style="western"><surname>Bott</surname><given-names>R</given-names></name></person-group> (<year>1970</year>) <article-title>Die Süsswasserkrabben von Europa, Asien, Australien und ihre Stammesgeschichte. Eine Revision der <tp:taxon-name><tp:taxon-name-part taxon-name-part-type="superfamily">Potamoidea</tp:taxon-name-part></tp:taxon-name> und <tp:taxon-name><tp:taxon-name-part taxon-name-part-type="superfamily">Parathelphusoidea</tp:taxon-name-part></tp:taxon-name> (<tp:taxon-name><tp:taxon-name-part taxon-name-part-type="subphylum">Crustacea</tp:taxon-name-part></tp:taxon-name>, <tp:taxon-name><tp:taxon-name-part taxon-name-part-type="order">Decapoda</tp:taxon-name-part></tp:taxon-name>).</article-title><source>Abhandlungen der Senckenbergischen Naturforschenden Gesellschaft</source><volume>526</volume>: <fpage>1</fpage>–<lpage>338</lpage>. [Pls. 1–58.]</mixed-citation></ref></ref-list></tp:taxon-treatment>
