# Supplementary material for: Scuttling in the highlands: Discovery of a new genus and species of freshwater crabs (Decapoda, Gecarcinucidae) from the Eastern Ghats, India
Source: Zookeys. 2025 Oct 28;1257:71–90. doi: 10.3897/zookeys.1257.156494 (PMC12587172; doi:10.3897/zookeys.1257.156494)
Supplement: XML Treatment for Patithelphusa yercaudensis [file zookeys.1257.156494-treatment2.xml]

<!DOCTYPE tp:taxon-treatment
  PUBLIC "-//TaxonX//DTD Taxonomic Treatment Publishing DTD v0 20100105//EN" "tax-treatment-NSO.dtd">
<tp:taxon-treatment xmlns:tp="http://www.plazi.org/taxpub"><tp:treatment-meta><kwd-group><label>Taxon classification</label><kwd>
                <named-content content-type="kingdom">Animalia</named-content>
              </kwd><kwd>
                <named-content content-type="order">Decapoda</named-content>
              </kwd><kwd>
                <named-content content-type="family">Gecarcinucidae</named-content>
              </kwd></kwd-group><mixed-citation publication-type="journal"><person-group><name><surname>Mitra</surname><given-names>Santanu</given-names></name><name><surname>Rath</surname><given-names>Shibananda</given-names></name><name><surname>Jung</surname><given-names>Won-Kyo</given-names></name><name><surname>Kim</surname><given-names>Hyun-Woo</given-names></name><name><surname>Kundu</surname><given-names>Shantanu</given-names></name></person-group><article-title>Scuttling in the highlands: Discovery of a new genus and species of freshwater crabs (<tp:taxon-name><tp:taxon-name-part taxon-name-part-type="order">Decapoda</tp:taxon-name-part></tp:taxon-name>, <tp:taxon-name><tp:taxon-name-part taxon-name-part-type="family">Gecarcinucidae</tp:taxon-name-part></tp:taxon-name>) from the Eastern Ghats, India</article-title><source>Zookeys</source><day>28</day><month>10</month><year>2025</year><volume>1257</volume><fpage>71</fpage><lpage>90</lpage><pub-id pub-id-type="doi">10.3897/zookeys.1257.156494</pub-id></mixed-citation></tp:treatment-meta><tp:nomenclature><tp:taxon-name><object-id xmlns:xlink="http://www.w3.org/1999/xlink" content-type="arpha" xlink:type="simple">ABF1BF47-A225-5133-9E57-2FEBCC6D0FAB</object-id>
              <tp:taxon-name-part taxon-name-part-type="genus" reg="Patithelphusa">Patithelphusa</tp:taxon-name-part>
              <tp:taxon-name-part taxon-name-part-type="species" reg="yercaudensis">yercaudensis</tp:taxon-name-part>
              <object-id xmlns:xlink="http://www.w3.org/1999/xlink" content-type="zoobank" xlink:type="simple">https://zoobank.org/F0FECF3D-2B9D-44A7-865C-01D11ACBA122</object-id>
            </tp:taxon-name><tp:taxon-status xmlns:xlink="http://www.w3.org/1999/xlink" xlink:type="simple">sp. nov.</tp:taxon-status><xref ref-type="fig" rid="F2">Figs 2</xref><xref ref-type="fig" rid="F4">, 4</xref></tp:nomenclature><tp:treatment-sec sec-type="etymology" id="SECID0ERYAE"><title>Etymology.</title><p>This species is named after its type locality, Yercaud, a town and hill station in Salem District in Tamil Nadu, India. Located in the Shevaroy Hills in the Eastern Ghats, it is situated at an altitude of 1515 m. Used as a noun in apposition. Suggested common name: Yercaud crab.</p></tp:treatment-sec><tp:treatment-sec sec-type="Type specimens" id="SECID0EWYAE"><title>Type specimens.</title><p><bold><italic>Holotype</italic></bold>: • 1 male (cw 29.22 mm, cl 20.83 mm, ch 12.41 mm, fw 8.36 mm). Locality: Manjakuttai, Shevaroy Hills, Yercaud, District. Salem, Tamil Nadu, India, <named-content xmlns:xlink="http://www.w3.org/1999/xlink" content-type="dwc:verbatimCoordinates" xlink:type="simple"><named-content content-type="geo-json" specific-use="{&#34;type&#34;:&#34;Point&#34;,&#34;coordinates&#34;:[78.233139,11.827111]}" id="NCID0EEZAE" xlink:type="simple">11°49'37.6"N, 78°13'59.3"E</named-content></named-content>; elevation 1504 m; date of collection, 27. 02. 2024; collected by S. Mitra; <named-content xmlns:xlink="http://www.w3.org/1999/xlink" content-type="dwc:institutional_code" xlink:title="Zoological Survey of India, Crustacea Section" xlink:href="http://grbio.org/institution/zoological-survey-india" xlink:type="simple">ZSIC</named-content> Reg no. CR 396. <bold><italic>Paratype</italic></bold>: • 1 female (cw 21.20 mm, cl 15.25 mm, ch 8.82 mm, fw 5.82 mm); collection data same as above; <named-content xmlns:xlink="http://www.w3.org/1999/xlink" content-type="dwc:institutional_code" xlink:title="Zoological Survey of India, Crustacea Section" xlink:href="http://grbio.org/institution/zoological-survey-india" xlink:type="simple">ZSIC</named-content> Reg. no. CR 397.</p></tp:treatment-sec><tp:treatment-sec sec-type="Colourations" id="SECID0EWZAE"><title>Colourations.</title><p>Dark brown to chocolate colour in live condition. The cheliped and ventral colouration is light brown mixed with light yellow. The female is a little darker than the male.</p></tp:treatment-sec><tp:treatment-sec sec-type="distribution" id="SECID0E2ZAE"><title>Distribution.</title><p>The species is known only from the type locality, Yercaud (Fig. <xref ref-type="fig" rid="F1">1</xref>) of the District Salem, Tamil Nadu, India.</p></tp:treatment-sec><tp:treatment-sec sec-type="diagnosis" id="SECID0EF1AE"><title>Diagnosis.</title><p>See genus Diagnosis.</p></tp:treatment-sec><tp:treatment-sec sec-type="description" id="SECID0EK1AE"><title>Description.</title><p>Carapace distinctly broader than long (cw/cl =1.4), deep (ch/cl=0.6), dorsal surface gently convex in frontal view; epigastric cristae low, rugose, slightly anterior to postorbital cristae, postorbital cristae sharp extended up to epibranchial tooth; external orbital angle widely triangular, blunt, outer margin serrated, 4.5 times of inner margin; supraorbital margin sinuate, granulated (Fig. <xref ref-type="fig" rid="F2">2A</xref>), no notch between infraorbital margin and external orbital tooth (Fig. <xref ref-type="fig" rid="F2">2B</xref>); epibranchial tooth short, distinct notch between epibranchial tooth and outer margin of external orbital tooth; anterolateral margin distinctly convex, cristate, shorter than posterolateral margins, anterolateral region distinctly convex with some oblique striae, posterolateral margin gently concave.</p><p>Cervical groove well demarcated along its course, broad and shallow anteriorly, relatively deep and narrow posteriorly, not reaching to the postorbital cristae; mesogastric groove shallow, I-shaped; H-shaped groove distinct (Fig. <xref ref-type="fig" rid="F2">2A</xref>); sub-hepatic region rugose with some short striae, suborbital and pterygostomial region smooth. Front relatively narrow (fw/cw=0.3), orbit bluntly triangular, eyes occupy most of the orbital space, eye stalk massive, cornea large, frontal median triangle complete, very short; epistomal median lobe with a distinct triangular tooth, tip bilobed; antennae short, just reaching to the base of eyestalk; antennular fossae horizontally broad (Fig. <xref ref-type="fig" rid="F2">2B</xref>).</p><p>Third maxilliped ischium almost quadrangular, 1.6 times longer than broad, longitudinal median groove shallow, merus pentagonal, mesial margin straight; exopods longer than ischium, reaching third of merus, with long flagellum wider than merus (Fig. <xref ref-type="fig" rid="F2">2D</xref>). Suture between S1/S2 not visible, suture between S2/S3 as shallow broad groove not reaching to lateral margins of sternum; suture between S3/S4 shallow broad not interrupted by any ridge, reaching to lateral edge of sternum (Fig. <xref ref-type="fig" rid="F2">2C, F</xref>). Sternopleonal cavity reaching median part of the cheliped coxae, male pleon T-shaped, somite six squarish, proximal width slightly longer than median length, lateral margin gently concave; telson as long as broad, distinctly shorter than somite six, free end almost truncated to rounded (Fig. <xref ref-type="fig" rid="F2">2E</xref>).</p><p>Cheliped sub-equal, left cheliped slightly larger than right, major cheliped longer than P3, hands of major cheliped stout, cutting edge of fixed finger with large submedian teeth, along with 2–3 subteeth; cutting edge of movable finger with several small and 3–4 large triangular teeth, tips of both fingers pointed and curved; (Fig. <xref ref-type="fig" rid="F2">2G</xref>); ambulatory legs stout, merus of P3 shorter than carapace length.</p><p><abbrev xmlns:xlink="http://www.w3.org/1999/xlink" xlink:title="male first gonopod" id="ABBRID0EY2AE" xlink:type="simple">G1</abbrev> subterminal segment relatively slender, basally broad, terminal segment cone shaped, elongated, 0.4 times of subterminal segment, inner margin straight, outer margin convex in middle, with some long setae; tip triangular, not sharp (Fig. <xref ref-type="fig" rid="F3">3A, B</xref>). The <abbrev xmlns:xlink="http://www.w3.org/1999/xlink" xlink:title="male second gonopod" id="ABBRID0EA3AE" xlink:type="simple">G2</abbrev> c. 1.2 times longer than <abbrev xmlns:xlink="http://www.w3.org/1999/xlink" xlink:title="male first gonopod" id="ABBRID0EE3AE" xlink:type="simple">G1</abbrev>, subterminal segment long, basally broad, terminal segment slightly shorter than half of the subterminal segment (Fig. <xref ref-type="fig" rid="F3">3C</xref>).</p></tp:treatment-sec><tp:treatment-sec sec-type="variation" id="SECID0EM3AE"><title>Variation.</title><p>Paratype female is morphologically most similar to holotype male, except for the genital characters. Carapace gently convex, postorbital cristae prominent, cervical groove shallow broad, distinct along its course (Fig. <xref ref-type="fig" rid="F4">4A</xref>); female paratype, however, slightly differs in some morphological characters, median tooth of epistomal median lobe rounded, tip truncated (Fig. <xref ref-type="fig" rid="F4">4B</xref>) (vs. epistomal median lobe with triangular tooth, tip bilobed in holotype male, Fig. <xref ref-type="fig" rid="F2">2B</xref>); carapace less convex (Fig. <xref ref-type="fig" rid="F4">4A</xref>) (vs. carapace more convex in holotype male, Fig. <xref ref-type="fig" rid="F2">2A</xref>). Female specimen is not fully mature, hence female pleon not fully covering the sternum (Fig. <xref ref-type="fig" rid="F4">4C</xref>). Female gonopore small, horizontally oval, occupying approximately 1/5 of the length of S6, positioned close to S5/S6 (Fig. <xref ref-type="fig" rid="F4">4D</xref>).</p><fig id="F4" position="float" orientation="portrait"><object-id xmlns:xlink="http://www.w3.org/1999/xlink" content-type="doi" xlink:type="simple">10.3897/zookeys.1257.156494.figure4</object-id><object-id xmlns:xlink="http://www.w3.org/1999/xlink" content-type="arpha" xlink:type="simple">84E91D65-ECE7-57FE-AF0D-ED4221FFA5B4</object-id><label>Figure 4.</label><caption><p><italic><tp:taxon-name><tp:taxon-name-part taxon-name-part-type="genus" reg="Patithelphusa">Patithelphusa</tp:taxon-name-part> <tp:taxon-name-part taxon-name-part-type="species" reg="yercaudensis">yercaudensis</tp:taxon-name-part></tp:taxon-name></italic> sp. nov. paratype female (cw 21.20 mm, cl 15.25 mm) (<named-content xmlns:xlink="http://www.w3.org/1999/xlink" content-type="dwc:institutional_code" xlink:title="Zoological Survey of India, Crustacea Section" xlink:href="http://grbio.org/institution/zoological-survey-india" xlink:type="simple">ZSIC</named-content>-CR 397). A. Dorsal view of the carapace; B. Frontal view of the cephalothorax; C. Ventral view; D. Gonopore and female sternum.</p></caption><graphic xmlns:xlink="http://www.w3.org/1999/xlink" xlink:href="zookeys-1257-071_article-156494__-g004.jpg" position="float" orientation="portrait" xlink:type="simple" id="oo_1452979.jpg"><uri content-type="original_file" xlink:type="simple">https://binary.pensoft.net/fig/1452979</uri></graphic></fig></tp:treatment-sec><tp:treatment-sec sec-type="remarks" id="SECID0EL5AE"><title>Remarks.</title><p>The newly described species is currently the sole representative of the proposed monotypic genus <italic><tp:taxon-name><tp:taxon-name-part taxon-name-part-type="genus" reg="Patithelphusa">Patithelphusa</tp:taxon-name-part></tp:taxon-name></italic>. This new species, <italic><tp:taxon-name><tp:taxon-name-part taxon-name-part-type="genus" reg="Patithelphusa">Patithelphusa</tp:taxon-name-part> <tp:taxon-name-part taxon-name-part-type="species" reg="yercaudensis">yercaudensis</tp:taxon-name-part></tp:taxon-name></italic> sp. nov., has some distinct morphological features; i.e., broad and shallow cervical groove, triangular bilobed median teeth on the epistomial median lobe, a blunt external orbital tooth with a relatively long outer margin and a distinct <abbrev xmlns:xlink="http://www.w3.org/1999/xlink" xlink:title="male first gonopod" id="ABBRID0ED6AE" xlink:type="simple">G1</abbrev> terminal segment with a triangular tip (Figs <xref ref-type="fig" rid="F2">2A–F</xref>; <xref ref-type="fig" rid="F3">3A, B</xref>). In this study, the female paratype was observed to be smaller than the male holotype, raising the possibility of whether the differences reflect sexual dimorphism or ontogenetic variation. However, given the limited sample size, further investigation is recommended to confirm these morphological differences of the newly proposed species. Overall, the discovery of this new genus and species within <tp:taxon-name><tp:taxon-name-part taxon-name-part-type="family">Gecarcinucidae</tp:taxon-name-part></tp:taxon-name> represents a significant contribution to the scientific understanding of freshwater crabs in India and globally. This novel species is meticulously described morphologically, with comparisons drawn to its closest relatives within the family <tp:taxon-name><tp:taxon-name-part taxon-name-part-type="family">Gecarcinucidae</tp:taxon-name-part></tp:taxon-name>. With this addition, the total count of gecarcinucid crabs in India now stands at 112 species under 31 genera.</p></tp:treatment-sec><tp:treatment-sec><!--Section generated to contain objects referenced in tp:taxon-treatment.--><fig id="F2" position="float" orientation="portrait"><object-id xmlns:xlink="http://www.w3.org/1999/xlink" content-type="doi" xlink:type="simple">10.3897/zookeys.1257.156494.figure2</object-id><object-id xmlns:xlink="http://www.w3.org/1999/xlink" content-type="arpha" xlink:type="simple">0F1E873A-F069-5CA8-A84E-C2108D3E33B1</object-id><label>Figure 2.</label><caption><p><italic><tp:taxon-name><tp:taxon-name-part taxon-name-part-type="genus" reg="Patithelphusa">Patithelphusa</tp:taxon-name-part> <tp:taxon-name-part taxon-name-part-type="species" reg="yercaudensis">yercaudensis</tp:taxon-name-part></tp:taxon-name></italic> sp. nov. holotype male (cw 29.22 mm, cl 20.83 mm) (<named-content xmlns:xlink="http://www.w3.org/1999/xlink" content-type="dwc:institutional_code" xlink:title="Zoological Survey of India, Crustacea Section" xlink:href="http://grbio.org/institution/zoological-survey-india" xlink:type="simple">ZSIC</named-content>-CR 396): A. Dorsal view of the carapace; B. Frontal view of the cephalothorax; C. Ventral view of the body; D. Left third maxilliped with exopods; E. Pleon; F. Upper part of the sternum and pleon; G. Major cheliped hand.</p></caption><graphic xmlns:xlink="http://www.w3.org/1999/xlink" xlink:href="zookeys-1257-071_article-156494__-g002.jpg" position="float" orientation="portrait" xlink:type="simple" id="oo_1452977.jpg"><uri content-type="original_file" xlink:type="simple">https://binary.pensoft.net/fig/1452977</uri></graphic></fig><fig id="F1" position="float" orientation="portrait"><object-id xmlns:xlink="http://www.w3.org/1999/xlink" content-type="doi" xlink:type="simple">10.3897/zookeys.1257.156494.figure1</object-id><object-id xmlns:xlink="http://www.w3.org/1999/xlink" content-type="arpha" xlink:type="simple">3DB7BF22-C820-52C8-B948-6E8CBAB7882A</object-id><label>Figure 1.</label><caption><p>Map showing the collection and type locality of <italic><tp:taxon-name><tp:taxon-name-part taxon-name-part-type="genus" reg="Patithelphusa">Patithelphusa</tp:taxon-name-part> <tp:taxon-name-part taxon-name-part-type="species" reg="yercaudensis">yercaudensis</tp:taxon-name-part></tp:taxon-name></italic> gen. et sp. nov. An inset photo illustrates the habitat of this newly described taxon in the Eastern Ghats of India.</p></caption><graphic xmlns:xlink="http://www.w3.org/1999/xlink" xlink:href="zookeys-1257-071_article-156494__-g001.jpg" position="float" orientation="portrait" xlink:type="simple" id="oo_1452976.jpg"><uri content-type="original_file" xlink:type="simple">https://binary.pensoft.net/fig/1452976</uri></graphic></fig><fig id="F3" position="float" orientation="portrait"><object-id xmlns:xlink="http://www.w3.org/1999/xlink" content-type="doi" xlink:type="simple">10.3897/zookeys.1257.156494.figure3</object-id><object-id xmlns:xlink="http://www.w3.org/1999/xlink" content-type="arpha" xlink:type="simple">D4CD835B-8BFC-5D50-8ED3-D558432676FA</object-id><label>Figure 3.</label><caption><p><italic><tp:taxon-name><tp:taxon-name-part taxon-name-part-type="genus" reg="Patithelphusa">Patithelphusa</tp:taxon-name-part> <tp:taxon-name-part taxon-name-part-type="species" reg="yercaudensis">yercaudensis</tp:taxon-name-part></tp:taxon-name></italic> sp. nov. holotype male (cw 29.22 mm, cl 20.83 mm) (<named-content xmlns:xlink="http://www.w3.org/1999/xlink" content-type="dwc:institutional_code" xlink:title="Zoological Survey of India, Crustacea Section" xlink:href="http://grbio.org/institution/zoological-survey-india" xlink:type="simple">ZSIC</named-content>-CR 396). A. Ventral view of the left <abbrev xmlns:xlink="http://www.w3.org/1999/xlink" xlink:title="male first gonopod" id="ABBRID0E1IAE" xlink:type="simple">G1</abbrev>; B. Dorsal view of the left <abbrev xmlns:xlink="http://www.w3.org/1999/xlink" xlink:title="male first gonopod" id="ABBRID0E5IAE" xlink:type="simple">G1</abbrev>; C. Left lateral view.</p></caption><graphic xmlns:xlink="http://www.w3.org/1999/xlink" xlink:href="zookeys-1257-071_article-156494__-g003.jpg" position="float" orientation="portrait" xlink:type="simple" id="oo_1452978.jpg"><uri content-type="original_file" xlink:type="simple">https://binary.pensoft.net/fig/1452978</uri></graphic></fig></tp:treatment-sec></tp:taxon-treatment>
